# Supplementary material for: Characterization and Effect of Refining on the Oil Extracted from Durum Wheat By-Products
Source: Foods. 2022 Feb 25;11(5):683. doi: 10.3390/foods11050683 (PMC8909574; doi:10.3390/foods11050683)
Supplement: Supplementary file 1 [file foods-11-00683-s001.zip]

Archive with 1 entries (1 files):
- foods-1583546-supplementary.pdf
